# Supplementary material for: Evidence of recent interspecies horizontal gene transfer regarding nucleopolyhedrovirus infection of Spodoptera frugiperda
Source: BMC Genomics. 2015 Nov 25;16:1008. doi: 10.1186/s12864-015-2218-5 (PMC4861128; doi:10.1186/s12864-015-2218-5)
Supplement: Additional file 1: Table S1. — Potentially expressed ORFs in the genome of SfMNPV ColA. In bold letter are indicated the core genes. (XLSX 32 kb) [file 12864_2015_2218_MOESM1_ESM.xlsx]

## Sheet: Hoja1
SfMNPV ColA				Prot. Size (aa)	Promoter motifs			SfMNPV NicB			SfMNPV 19			SfMNPV 3AP2			SeMNPV			SpltNPV II
ORF nº	Position	Pol.	Name		TATA	Early INR	Late INR	ORF nº	Ident.	Sim.	ORF nº	Ident.	Sim.	ORF nº	Ident.	Sim.	ORF nº	Ident.	Sim.	ORF nº	Ident.	Sim.
sfcA001	1.....741		phn	246			x	1	100	100	1	100	100	1	100	100	1	98	99.2	1	97.2	98.8
sfcA002	2190....3026		orf 1629	278		x		2	98.9	99.1	2	99.1	99.4	2	99.3	99.6	2	52.7	74.9	2	53.8	77.7
sfcA003	2191.....806	C	pk1	461			x	3	99.6	99.6	3	99.6	99.6	3	100	100	3	66.2	85.8	3	70	87.3
sfcA004	4487....3084	C	hoar	467		x		4	98.1	98.9	4	98.1	98.9	4	98.5	99.4	4	28.5	52.8	4	27.8	52.5
sfcA005	4713....4543	C	unknown	56	x	x	x	5	83.9	87.5	5	55.7	59.1	5	100	100
sfcA006	4765....5109		unknown	114		x		6	100	100	5a	100	100	6	96.5	100
sfcA007	4886....4713	C	unknown	57				7	62.3	71.1	6	62.3	71.1	7	62.3	71.1
sfcA008	5120....6574		unknown	484		x(2)		8	99.4	100	7	99.4	100	8	99.4	100	5	13	48.5
sfcA009	6758....7873		odv-e56/pif-5	371			x	9	99.7	100	8	99.7	100	9	99.5	99.7	6	67.4	88.2	7	70.4	89.2
sfcA010	8066....9157		me-53	363			x(2)	10	100	100	9	99.2	100	10	99.7	100	7	58.7	82.1	8	62.2	83.7
sfcA011	11208...13316		f protein	702		x	x	12	100	100	11	100	100	10a	100	100	8	69.2	89.2	10	68.4	88.7
sfcA012	11209...11054	C	unknown	51				11	98.1	98.1	10	98.1	98.1	11	98.1	98.1
sfcA013	13727...13437	C	gp16	96			x(2)	13	100	100	12	100	100	13	99	99	9	59.4	92.7	11	60.4	93.8
sfcA014	14457...13744	C	p24	237			x(3)	14	100	100	13	99.6	99.6	14	100	100	10	67.9	87.7	12	69.2	88.8
sfcA015	14505...14840		unknown	111		x	x	15	100	100	14	100	100	15	100	100	11	43.1	69.8	13	43.8	66.9
sfcA016	14797...15435		lef-2	212		x(2)		16	99.5	99.5	15	99.1	99.1	16	99.5	99.5	12	65.6	87.3	14	65	86.2
sfcA017	16625...15480	C	38,7K	381		x(2)	x	17	98.7	99.2	16	98.4	99	17	98.4	98.7	13	64.8	87.2	15	64.3	88.7
sfcA018	17342...17761		unknown	139		x	x	19	98.6	98.6	18	99.3	99.3	19	99.3	99.3	15	51.3	74.4
sfcA019	17348...16629	C	lef-1	239			x	18	100	100	17	100	100	18	99.2	99.6	14	60.2	80.1	16	62.5	81.7
sfcA020	18767...17742	C	vCath	341		x	x	20	99.4	99.4	19	99.7	99.7	20	99.4	99.4	16	92.4	97.9	17	89.4	96.8
sfcA021	19849...18887	C	lef-7	320	x	x		21	89.5	90.6	20	89.7	90.6	21	89.7	90.6	18	28.1	43.8
sfcA022	19971...21692		chit	573			x	22	97.9	98.3	21	98.1	98.3	22	98.1	98.3	19	85	94.3	18	81.2	93.5
sfcA023	22006...22494		sim. SpltNPV ORF 20	162	x	x											21	39.6	52.4	20	96.3	98.8
sfcA024	22702...24090		sim. SpltNPV ORF 21	462		x(3)											23	31.9	40.5	21	97.6	99.4
sfcA025	24185...24973		gp37	262			x(2)	24	92.5	97	23	93.5	97.3	24	93.5	97.3	25	83.5	95.9	22	83.7	95.6
sfcA026	25473...24970	C	ptp-2	167		x	x(3)	25	99.4	100	24	99.4	100	25	99.4	100	26	67.3	88.1	23	63.3	89.3
sfcA027	25569...27146		egt	525			x	26	99.8	100	25	99.8	100	26	36.8	38.1	27	76.9	95.1	24	78.5	95
sfcA028	27333...27857		unknown	174	x	x		27	100	100	26	100	100	27	46.6	46.6	28	65.3	85.8	25	47.2	62.3
sfcA029	27864...28508		unknown	214			x	28	98.6	99.1	27	98.6	98.6	28	98.6	99.1	29	46.5	69.3	29	47.3	72.6
sfcA030	31164...28528	C	unknown	878	x	x		29	98.6	99.5	28	98.5	99.3	29	99.3	99.5	30	46.3	78.6	30	46.1	77.5
sfcA031	31275...31829		unknown	184		x	x	30	100	100	29	100	100	30	99.5	99.5	31	50.2	71	31	58.3	83.8
sfcA032	31908...32435		pkip-1	175		x	x	31	100	100	30	100	100	31	100	100	32	54.9	86.3	32	59.7	83.5
sfcA033	32985...32467	C	unknown	172		x		32	100	100	31	70.3	70.3	32	100	100
sfcA034	33744...34940		pif-2	398		x		33	100	100	32	100	100	33	100	100	34	82.6	92	35	82.2	90.5
sfcA035	33847...32948	C	arif-1	299				34	99.7	100	33	99.7	100	34	99.7	100	35	43.6	71.9	36	23.7	29.8
sfcA036	34958...36547		pif-1	529			x	35	99.8	100	34	99.8	100	35	99.8	100	36	64.3	87.8	37	62.1	83.5
sfcA037	36555...36812		unknown	85				36	100	100	35	100	100	36	100	100	37	58.8	83.5	38	57.6	81.2
sfcA038	37951...36809	C	fgf	380	x	x(2)	x	37	100	100	36	99.7	100	37	99.2	99.5	38	40.1	65.3	39	40.4	63.3
sfcA039	38194...38910		unknown	238		x(2)		38	100	100	37	100	100	38	100	100	40	59.1	86	41	55.6	76.7
sfcA040	40169...38952	C	alk-exo	405			x	39	99.8	100	38	99.8	100	39	99.3	100	41	57.7	86.5	42	60	84.8
sfcA041	41046...42200		unknown	384		x(3)	x(2)	40	100	100	39	100	100	40	100	100	43	100	100	43	77	94.7
sfcA042	41047...40709	C	unknown	112				41	100	100	40	99.7	100	41	100	100	42	64	92	44	64.1	91.7
sfcA043	42586...42215	C	unknown	123		x	x(2)	42	100	100	41	99.2	100	42	100	100	44	43.6	76.4	45	61.5	89.2
sfcA044	43837...42650	C	unknown	395	x(2)	x(3)		43	99.2	100	42	99	100	43	98.5	100
sfcA045	44045...44836		p35	263	x(2)	x(5)		44	99.2	100	43	99.2	100	44	99.6	100
sfcA046	45849...44851	C	calyx/pep	332	x	x	x	45	99.7	100	44	99.7	100	45	99.7	100	46	80.1	93.8	47	83.6	94.6
sfcA047	46245...45937	C	unknown	102		x		46	100	100	45	100	100	46	100	100	47	48.6	81.9	48	48.1	84.3
sfcA048	46483...46175	C	unknown	102		x(4)		47	100	100	46	100	100	47	100	100
sfcA049	47005...46544	C	sod	153	x	x(2)	x	48	100	100	47	99.3	100	48	100	100	49	85.6	96.1	51	85	96.1
sfcA050	47074...47703		pif-3	209		x(2)	x	49	100	100	48	99.5	99.5	49	100	100	50	71.5	93.9	53	73.2	94.8
sfcA051	47705...48136		unknown	143		x		50	99.3	100	49	98.6	100	50	98.6	100	51	47.6	86	54	47.7	84.6
sfcA052	48118...49671		parg	517			x	51	99.8	99.8	50	99.6	99.8	51	99.8	99.8	52	59.9	83.2	55	58.1	82.9
sfcA053	49694...50347		unknown	217			x	52	100	100	51	100	100	52	100	100	53	82.9	97.3	56	85.3	96.4
sfcA054	51490...50384	C	nrk	368				53	100	100	52	100	100	53	100	100	54	51.9	86.8	57	53.6	86.3
sfcA055	52034...52468		dUTPase	144		x		54	100	100	53	86.1	86.1	54	100	100	55	62.8	86.2	58	61.4	86.9
sfcA056	52534...53154		unknown	206		x		55	100	100	54	100	100	55	99.5	100				59	27.7	64.5
sfcA057	53221...54054		p13	277	x	x	x	56	99.3	100	55	99.6	100	56	99.6	100	56	80.6	94.3	60	75.5	87.9
sfcA058	54114...56201		odv-e66	695		x(3)	x	57	94.4	96.9	56	98.6	99	57	98.1	99	57	54.5	80.6	61	60.3	83.9
sfcA059	56538...56194	C	unknown	114		x	x	58	100	100	57	100	100	58	100	100	58	71.9	92.1	62	71.9	91.2
sfcA060	57637...56567	C	odv-EC43	356			x(2)	59	100	100	58	100	100	59	100	100	59	94.9	99.4	63	95.2	99.4
sfcA061	57800...57621	C	unknown	59			x	60	100	100	59	100	100	60	100	100	60	76.3	98.3	64	86.4	98.3
sfcA062	59512...57797	C	p87	571		x(3)	x(2)	61	99.6	100	60	99	99.8	61	98.8	99.5	61	60	84.6	65	63	87.5
sfcA063	59554...60684		p48	376			x	62	100	100	61	100	100	62	100	100	62	83.4	95	66	83.7	95
sfcA064	60659...60964		p12	101		x(3)	x(2)	63	100	100	62	100	100	63	100	100	63	76.9	88.9	67	74.3	94.1
sfcA065	60987...62138		p40/Bv-odv-C42	383		x(2)	x	64	98.7	99.5	63	99.2	99.7	64	99	99.7	64	83.7	93.9	68	84.2	95.6
sfcA066	62209...62430		p6,9	73			x(2)	65	100	100	64	100	100	65	100	100	65	67.1	74.4	69	73.2	82.9
sfcA067	63156...64058		38K	300		x(2)	x	66	100	100	65	100	100	66	100	100	66	84.2	95.1	70	86.6	96.4
sfcA068	63257...62427	C	lef-5	276		x(4)	x	67	99.7	100	66	100	100	67	100	100	67	78.4	91.4	71	83	95
sfcA069	64070...64525		unknown	151		x(2)	x	68	97.4	98.7	67	99.3	100	68	97.4	99.3	68	37.1	67.1	72a	31.7	63.4
sfcA070	65526...64522	C	bro-A	334		x(2)	x	69	99.4	100	68	99.4	100	69	99.1	99.7				73	56	80.1
sfcA071	66014...65586	C	unknown	142		x		70	100	100	69	99.3	100	70	100	100				74	33.6	67.1
sfcA072	66556...70242		DNAhel	1228		x	x(2)	72	100	100	71	100	100	72	100	100	70	75.8	93.2	76	74.9	93.2
sfcA073	66584...66078	C	pif-4	168		x(2)	x	71	100	100	70	99.4	100	71	100	100	69	84.1	96.5	75	85.8	97.6
sfcA074	70970...70320	C	odv-E25	216		x(3)	x(2)	73	99.5	100	72	100	100	73	100	100	71	88.4	98.1	77	89.4	99.5
sfcA075	71446...70967	C	p18	159	x		x	74	100	100	73	91.2	91.2	74	100	100	72	73	89.9	78	72.3	86.8
sfcA076	71448...72206		p33	252		x(4)	x	75	99.6	99.6	74	100	100	75	99.6	99.6	73	91.7	98	79	93.3	98
sfcA077	73628...74614		vp39	328		x	x(2)	76	99.8	100	75	99.3	100	76	99.8	100	74	75.2	93.8	80	75.3	92.4
sfcA078	73629...72250	C	lef-4	459		x		77	100	100	76	100	100	77	100	100	75	81.7	94.8	81	80.5	95.1
sfcA079	74830...76200		cg30	456	x	x(4)		78	98.5	98.9	77	98	98.7	78	98	98.9	76	15.2	57.1	82	14.5	59
sfcA080	78702...79292		tlp-20	196		x	x	80	100	100	79	100	100	80	100	100	78	69.8	89.4	84	72.1	86.5
sfcA081	78733...76289	C	P95/vp91	814		x(2)	x(2)	79	99.9	100	78	99.1	99.4	79	99.5	99.9	77	65.3	86.8	83	65.2	86.7
sfcA082	79099...79833		ac81 like	244		x(2)	x(2)	81	100	100	80	100	100	81	100	100	79	74.1	88.3	85	74	86.3
sfcA083	79799...80797		gp41	332		x(3)	x	82	99.1	100	81	100	100	82	100	100	80	87.9	94.1	86	89.1	95.9
sfcA084	80825...81172		ac78 like	115	x	x	x(2)	83	99.1	99.1	82	98.3	99.1	83	99.1	99.1	81	61.7	82	87	66.9	83.9
sfcA085	81174...82277		vlf-1	367	x	x	x(2)	84	100	100	83	100	100	84	100	100	82	94.9	97.8	88	95.2	97.6
sfcA086	82885...82718	C	unknown	55		x		85	94.5	96.4	84	98.2	100	85	96.4	98.2
sfcA087	83758...83000	C	p26	252	x	x		86	99.2	100	85	98.8	100	86	99.2	100	87	72.6	96.4	91	77.8	96.8
sfcA088	84669...83806	C	iap-2	287		x(2)	x	87	100	100	86	99.7	100	87	100	100	88	57.9	79.6	92	59.5	79.1
sfcA089	85372...84572	C	met	266		x(2)		88	100	100	87	100	100	88	100	100	89	61	79.7	93	62	80.3
sfcA090	85738...86904		lef-3	388		x		90	99.7	100	89	99.7	99.7	90	99.5	99.5	91	60.9	82.5	95	66.8	84.5
sfcA091	85739...85365	C	ac68 like/pif-6	124		x(2)		89	100	100	88	100	100	89	100	100	90	74.4	89.5	94	76.6	92.2
sfcA092	89103...86965	C	desmoplakin	712			x	91	99.9	100	90	99.7	99.9	91	99.6	100	92	59.9	85.3	96	57.8	80.9
sfcA093	89105...92227		DNApol	1040				92	99.6	99.8	91	99.6	99.8	92	99.5	99.8	93	74.7	91.9	97	75.7	93.6
sfcA094	92649...92263	C	unknown	128		x	x(4)	93	100	100	92	100	100	93	100	100	94	69.8	92.2	98	66.7	91.5
sfcA095	92933...92676	C	unknown	85		x(2)	x(2)	94	100	100	93	100	100	94	100	100	95	94.1	97.6	99	94.1	98.8
sfcA096	93026...93397		unknown	123		x(2)	x	95	100	100	94	99.2	100	95	100	100	96	43.6	59.4	100	43.8	60.8
sfcA097	93372...93872		unknown	166	x	x		96	99.4	100	95	99.4	100	96	99.4	100
sfcA098	95421...93925	C	lef-9	498	x	x(2)		97	99.8	100	96	100	100	97	100	100	97	90	98	101	90	98.2
sfcA099	95480...96067		fp-25	195		x	x	98	100	100	97	99.5	100	98	100	100	98	94.4	99	102	92.9	98.5
sfcA100	96258...98372		p94	704			x	99	98	98.7	98	99	99.6	99	98.6	99.6	99	30	65.5	103	26.9	64.5
sfcA101	98447...98713		unknown	88			x(2)	100	96.7	97.8	99	96.7	97.8	100	98.9	100	100	82	92.1	104	83	92
sfcA102	98730...99308		unknown	192		x	x	101	99	100	100	99.5	100	101	99	100	101	55.6	78.3	105	57.1	74.7
sfcA103	99786...99301	C	unknown	161	x	x		102	99.4	100	101	98.8	100	102	99.4	100	102	66.7	82.8	106	65.7	79
sfcA104	100398..100021	C	unknown	125	x	x	x	103	100	100	102	99.2	100	103	100	100	103	40.5	60.3	107	41.7	66.9
sfcA105	100633..100289	C	unknown	114		x		104	100	100	103	100	100	104	100	100	104	41.2	56.1	109	42.1	57
sfcA106	101606..100596	C	vp1054	336	x	x	x(2)	105	100	100	104	100	100	105	100	100	105	70.5	90.5	110	74.1	91.3
sfcA107	101678..101881		unknown	67		x	x	106	100	100	105	100	100	106	100	100	106	77.9	96.1	111	77.3	97.3
sfcA108	101694..101467	C	lef-10	75		x	x(2)	107	100	100	106	100	100	107	100	100	106a	68.7	86.6	112	68.7	86.6
sfcA109	101899..102798		unknown	299		x		108	99.7	100	107	99.7	100	108	99.7	100	107	57.8	78.8	113	58.1	82.6
sfcA110	103216..102803	C	u-box/ring-like	137		x(3)	x	109	100	100	108	100	100	109	100	100	108	78.1	94.2	114	80.3	97.1
sfcA111	103272..103811		unknown	179		x(3)		110	98.9	100	109	98.9	100	110	98.9	100	109	33.7	57.6	115	54.9	80.4
sfcA112	104222..103959	C	unknown	87				110a	65.8	69.2
sfcA113	104713..105573		iap-3	286		x	x	111	98.6	100	110	98.6	100	111	99.7	99.7	110	37.4	64.7	116	39.9	68.6
sfcA114	106814..105621	C	bjd	397		x	x	112	99.5	100	111	99.7	100	112	99.5	100	111	55.3	78.7	117	54.4	80.7
sfcA115	106835..109480		lef-8	881				113	99.9	100	112	99.9	100	113	99.9	100	112	85.2	94	118	84.8	92
sfcA116	109743..109564	C	unknown	59		x	x	114	100	100	113	98.3	100	114	100	100	113	61	86.4	119	64.4	93.2
sfcA117	111866..109746	C	odv-E66	706		x(2)	x(2)	115	99.3	99.6	114	99.9	100	115	99.4	99.6	114	57.6	82.7	120	58.5	84.6
sfcA118	111896..113095		p47	399				116	99.5	100	115	100	100	116	100	100	115	83	97	121	82.7	94.8
sfcA119	113178..113804		unknown	208	x(2)	x(2)		117	99.5	100	116	100	100	117	100	100	116	28.3	69	122	19.9	64.5
sfcA120	113852..114403		unknown	183	x	x		118	100	100	117	100	100	118	100	100	117	29	69.4	123	28.2	68.2
sfcA121	114472..115206		bv-E31	244	x	x	x(2)	119	100	100	118	100	100	119	100	100	118	74.3	87	124	85.5	95.6
sfcA122	115101..115502		lef-11	133	x			120	100	100	119	100	100	120	100	100	119	52.2	65.4	125	60.1	86
sfcA123	115474..116403		39K/pp31	309		x(2)	x	121	99.4	100	120	99.4	100	121	98.7	99.7	120	58.5	82.5	126	56.3	81.4
sfcA124	116432..116770		unknown	112				122	69.8	74.8	121	100	100	122	100	100	121	33.9	64.3	127	46.9	72.6
sfcA125	117033..116830	C	unknown	67		x(3)		123	100	100	122	98.5	100	123	100	100	122	63.8	92.8	128	72.1	95.6
sfcA126	117269..117027	C	ubiquitin	80		x(2)	x(2)	124	98.8	98.8	123	100	100	124	100	100	123	91.3	96.3	129	90	95
sfcA127	117312..117848		unknown	178			x	125	99.4	100	124	100	100	125	100	100	124	73.3	92.5	130	68.9	84.2
sfcA128	118658..118257	C	unknown	133			x	126	98.5	98.5	125	97.7	97.7	126	100	100	125	66.7	88.1	131	62.3	85.5
sfcA129	118752..119747		dbp	331	x	x		127	99.7	99.7	126	99.7	99.7	127	99.7	99.7	126	57.8	86.8	132	57.7	84.3
sfcA130	119764..120234		lef-6	156			x	128	99.4	99.4	127	96.8	97.4	128	98.1	98.1	127	50.3	72.3	133	49.1	73.7
sfcA131	120185..120553		unknown	122							127a	100	100	129	100	100
sfc131a	120267..120550	C	unknown	94	x	x(3)		130	100	100	128	100	100	130	100	100	128	43.07	60.58	134	56.38	77.66
sfcA132	120624..121463		p26	279		x	x(2)	131	93.3	93.3	129	99.6	100	131	100	100	129	66.8	87.4	135	64.9	89.2
sfcA133	121450..121767		p10	105		x(2)		132	100	100	130	100	100	132	100	100	130	60	76.2	136	59.6	74.3
sfcA134	122733..121843	C	unknown	296	x	x(2)		133	100	100	131	100	100	133	100	100				90	18.2	47.1
sfcA135	124692..122752	C	p74/pif-0	646	x	x	x	134	99.7	100	132	99.8	100	134	99.7	100	131	76.9	94.6	137	78.1	95.8
sfcA136	124746..125066		unknown	106	x(2)	x(2)		135	99.1	100	133	100	100	135	100	100				138	19.4	61.1
sfcA137	127169..125124	C	ie1	681	x	x		136	99.6	99.6	134	99.4	99.4	136	99.7	99.7	132	55.1	79.7	141	56.7	80.1
sfcA138	127199..127840		unknown	213		x		137	98.1	99.1	135	97.7	98.6	137	98.6	99.1	133	57.7	81.9	142	49	69.7
sfcA139	128155..127877	C	unknown	92		x	x(2)	138	100	100	136	100	100	138	100	100	134	85.9	98.9	143	85.9	98.9
sfcA140	129010..128159	C	odv-EC27	283		x		139	100	100	137	100	100	139	100	100	135	89.1	96.1	144	89.1	97.9
sfcA141	129280..129035	C	odv-E18	81		x(2)	x(2)	140	100	100	138	100	100	140	100	100	136	84.1	96.3	145	81.7	95.1
sfcA142	130668..129286	C	p49	460		x(4)	x(2)	141	100	100	139	100	100	141	100	100	137	90.9	97.2	146	93.9	99.3
sfcA143	131393..130683	C	ie0	236			x	142	99.6	99.6	140	99.6	99.6	142	99.6	99.6	138	68	89.8	147	71.3	92.5
sfcA144	134035..131480	C	rr1	851				143	98.1	98.4	141	99.4	99.8	143	98.1	98.6	139	26.5	55.6	148	27.3	61.6

## Sheet: Hoja3
59	83	137	43.0657	60.5839	SEN
53	73	94	56.383	77.6596	SLN
